# Supplementary material for: SERAPHIM 2.0: an extended toolbox for studying phylogenetically informed movements
Source: Bioinformatics. 2026 Feb 24;42(3):btag093. doi: 10.1093/bioinformatics/btag093 (PMC13012800; doi:10.1093/bioinformatics/btag093)
Supplement: btag093_Supplementary_Data [file btag093_supplementary_data.xlsx]

## Sheet: Sheet1
Table S1. Overview of the new and updated functions included in "seraphim" 2.0. The present table briefly describes each new or updated function and summarises the nature of all its input and output file(s), as well as the additional references and the tutorial (if any) associated with these different functions.
		Description		Inputs		Output(s)		Additional references		Tutorial
New functions
cartogramTransformation		A function to modify sampling coordinates according to the cartogram transformation of environmental rasters		Sampling coordinates to transform (in a data frame or in the sequence names of a fasta file); environmental raster(s)		Transformed sampling coordinates (in a data frame or in the sequence names of a fasta file)		Dellicour et al. (2025, PNAS)		https://github.com/sdellicour/seraphim/blob/master/tutorials/MDS_cartogram_transformation.pdf
isolationByResistance		A function to conduct "isolation-by-resistance" analyses, i.e. to investigate the impact of environmental factors on the isolation-by-distance pattern		Tree extraction files, environmental raster(s)		One text file with the linear regression results and one with the Bayes factor supports		Dellicour et al. (2025, PNAS)		https://github.com/sdellicour/seraphim/blob/master/tutorials/MDS_cartogram_transformation.pdf
mccTreeExtractions		A function to extract the spatio-tremporal information embedded in the maximum clade credibility (MCC) tree obtained from a Bayesian continuous phylogeographic inference conducted with the software package BEAST		MCC tree imported by the "readAnnotatedNexus" function of the same package		A tree extraction file		-		https://github.com/sdellicour/seraphim/blob/master/tutorials/plotting_the_dispersal_history.pdf
mdsTransformation		A function to transform sampling coordinates according to a multidimensional scaling (MDS) transformations based on pairwise environmental distances		Sampling coordinates to transform (in a data frame or in the sequence names of a fasta file); environmental raster(s)		Transformed sampling coordinates (in a data frame or in the sequence names of a fasta file)		Dellicour et al. (2025, PNAS)		https://github.com/sdellicour/seraphim/blob/master/tutorials/MDS_cartogram_transformation.pdf
postTreeExtractions		A function to extract the spatio-tremporal information embedded in annotated phylogenetic trees sampled from the posterior distribution of a Bayesian continuous phylogeographic inference conducted with the software package BEAST		An annotated posterior tree read/imported by the "readAnnotatedNexus" function of the same package"		A tree extraction file		-		(illustrated and detailed in most "seraphim" tutorials)
simulatorRRW1		A function to simulate a relaxed random walk (RRW) diffusion process along a time-scaled phylogenetic tree		A phylogenetic tree and associated RRW model paremeters estimated by BEAST; environmental raster(s) defining the accessible area		An extraction file corresponding to the simulated RRW diffusion process		Dellicour et al. (2018, Nat. Commun.)		https://github.com/sdellicour/seraphim/blob/master/tutorials/RRW_simulations_along_trees.pdf
simulatorRRW2		A function to conduct phylogeographic simulations based on a birth-death process and a Brownian random walk (BRW) or a relaxed random walk (RRW) diffusion process		A raster that will determine the environmental heterogeneity across the study area		An extraction file corresponding to the simulated BRW/RRW diffusion process		Dellicour et al. (2024, PLoS Biol.)		https://github.com/sdellicour/seraphim/blob/master/tutorials/RRW_simulations_on_a_raster.pdf
simulatorRRW3		A function to conduct phylogeographic simulations based on a birth-death process and a relaxed random walk (RRW) diffusion process during which the dispersal velocity of lineages is impacted by an environmental raster		A raster that will determine the environmental heterogeneity across the study area		An extraction file corresponding to the simulated RRW diffusion process		Dellicour et al. (2025, PNAS)		https://github.com/sdellicour/seraphim/blob/master/tutorials/RRW_simulations_on_a_raster.pdf
spreadGraphic1		A function to generate a collection of higher posterior density (HPD) regions retrieved for each internal node from an annotated maximum clade credibility (MCC) tree and representing the uncertainty associated with the Bayesian continuous phylogeographic inference		MCC tree imported by the "readAnnotatedNexus" function of the same package, and the corresponding extraction file obtained from the mccTreeExtractions() function		A list of spatial polygon data frames (SPDFs), with one SPDF per internal node and corresponding to their 80% HPD uncertainty regions		-		https://github.com/sdellicour/seraphim/blob/master/tutorials/plotting_the_dispersal_history.pdf
spreadGraphic2		A function to generate a collection of higher posterior density (HPD) regions computed by defined time slice and representing the uncertainty associated with the Bayesian continuous phylogeographic inference		Tree extraction files		A list of spatial polygon data frames (SPDFs), with one SPDF per considred time slices and reflecting their 80% HPD uncertainty regions		-		https://github.com/sdellicour/seraphim/blob/master/tutorials/plotting_the_dispersal_history.pdf
treesRandomisations		A function to randomise the position of phylogenetic tree branches within the study area		Tree extraction files		Randomised tree extraction files		-		https://github.com/sdellicour/seraphim/blob/master/tutorials/tree_branches_randomisation.pdf
Updated functions
spreadFactors		A function to investigate the impact of environmental factors on the dispersal dynamic of (viral) lineages (i.e. on the diffusion velocity or on the dispersal location of lineages)		Tree extraction files, environmental raster(s)		(The nature and the number of the output files depend on the settings of the analysis conducted with this function; see the package manuel for further detail)		Dellicour et al. (2017, Mol. Biol. Evol.; 2018, Mol. Ecol.; 2025, PNAS)		https://github.com/sdellicour/seraphim/blob/master/tutorials/impact_on_diffusion_velocity.pdf
spreadStatistics		A function to estimate several lineage dispersal statistics based on a continuous phylogeographic reconstruction conducted with the software package BEAST		Tree extraction files		Several text files gathering the estimates of dispersal statistics, and associated graphics in a PDF format (see the package manual)		Dellicour et al. (2024, PLoS Biol.)		https://github.com/sdellicour/seraphim/blob/master/tutorials/estimating_dispersal_statistics.pdf
